# Supplementary material for: Arsenic Impairs Differentiation of Human Induced Pluripotent Stem Cells into Cholinergic Motor Neurons
Source: Toxics. 2023 Jul 25;11(8):644. doi: 10.3390/toxics11080644 (PMC10458826; doi:10.3390/toxics11080644)
Supplement: Supplementary file 1 [file toxics-11-00644-s001.zip]

Archive with 1 entries (1 files):
- toxics-2470922-supplementary.pdf
